# Supplementary material for: Sintering Ag33 Nanoclusters on TiO2 Nanoparticles as an Efficient Catalyst for Nitroarene Reduction
Source: Materials (Basel). 2024 Dec 14;17(24):6120. doi: 10.3390/ma17246120 (PMC11677127; doi:10.3390/ma17246120)
Supplement: Supplementary file 1 [file materials-17-06120-s001.zip]

Archive with 4 entries (4 files):
- Ag33_TiO2_1500k.mp4
- Ag33_TiO2_3000k.mp4
- Ag33_TiO2_500k.mp4
- materials-3309192-supplementary.pdf
